# Supplementary material for: Influence of Spirituality and Religiosity of Cancer Patients on Their Quality of Life
Source: Int J Environ Res Public Health. 2022 Apr 19;19(9):4952. doi: 10.3390/ijerph19094952 (PMC9103221; doi:10.3390/ijerph19094952)
Supplement: Supplementary file 1 [file ijerph-19-04952-s001.zip]

Archive with 1 entries (1 files):
- ijerph-1661429-supplementary.pdf
